# Supplementary material for: Visualizing cortical laminar architecture in the living human brain using next-generation ultra-high-gradient diffusion MRI
Source: Commun Biol. 2026 Mar 23;9:651. doi: 10.1038/s42003-026-09887-2 (PMC13172339; doi:10.1038/s42003-026-09887-2)
Supplement: Supplementary file 3 — Supplementary Data 1 [file 42003_2026_9887_MOESM3_ESM.xlsx]

## Sheet: Fig. 3
Figure 3b	C2.0 SANDI fis
	Subject	Sub-001	Sub-002	Sub-003	Sub-004	Sub-005	Sub-006	Sub-007	Sub-008	Sub-009	Sub-010	Sub-011	Sub-012	Sub-013	Sub-014	Sub-015	Sub-016	Sub-017	Sub-018	Sub-019	Sub-020	Sub-021
	Supra	0.405214	0.403861	0.415644	0.382418	0.420988	0.36242	0.438973	0.409165	0.385322	0.426108	0.414081	0.413883	0.440401	0.38342	0.409194	0.431703	0.380511	0.4295	0.438131	0.418292	0.449442
	Infra	0.458831	0.434037	0.435607	0.442352	0.438932	0.411156	0.456645	0.454827	0.416397	0.447683	0.442957	0.440203	0.452647	0.419092	0.445401	0.452289	0.440007	0.46288	0.459433	0.449765	0.477339
	C2.0 SANDI fin
	Subject	Sub-001	Sub-002	Sub-003	Sub-004	Sub-005	Sub-006	Sub-007	Sub-008	Sub-009	Sub-010	Sub-011	Sub-012	Sub-013	Sub-014	Sub-015	Sub-016	Sub-017	Sub-018	Sub-019	Sub-020	Sub-021
	Supra	0.153508	0.166102	0.18505	0.159587	0.178051	0.170398	0.15963	0.157728	0.185181	0.174064	0.171774	0.166814	0.168212	0.179799	0.170733	0.17429	0.15693	0.158447	0.174048	0.173668	0.163737
	Infra	0.225755	0.244423	0.254145	0.220989	0.245632	0.248232	0.225788	0.222842	0.264896	0.247423	0.246313	0.239502	0.235929	0.255802	0.23561	0.241476	0.225323	0.220132	0.231092	0.240217	0.219539

## Sheet: Fig. 4
Figure 4b	C2.0 SANDI fis
		0% (Pial)	0.05	0.1	0.15	0.2	0.25	0.3	0.35	0.4	0.45	0.5	0.55	0.6	0.65	0.7	0.75	0.8	0.85	0.9	0.95	100% (WM)
	Sub-001	0.3757	0.391194	0.406733	0.421284	0.434493	0.446102	0.455504	0.462886	0.468211	0.471798	0.473917	0.474531	0.473975	0.472196	0.469446	0.465578	0.460634	0.454598	0.447355	0.439351	0.430784
	Sub-002	0.401402	0.413208	0.424566	0.435248	0.444721	0.452638	0.459003	0.463575	0.466646	0.46814	0.468121	0.466921	0.464637	0.461376	0.457135	0.452166	0.446353	0.439688	0.432234	0.424071	0.415305
	Sub-003	0.407095	0.415728	0.424223	0.432344	0.439771	0.446202	0.451387	0.455393	0.45819	0.459699	0.460111	0.459642	0.45814	0.455928	0.452831	0.448992	0.444358	0.438992	0.432888	0.426074	0.418803
	Sub-004	0.345805	0.358726	0.371518	0.383936	0.395412	0.405929	0.414923	0.422529	0.428819	0.433612	0.43724	0.439742	0.441129	0.441862	0.441552	0.440482	0.438544	0.43564	0.431958	0.427482	0.422264
	Sub-005	0.414233	0.424119	0.433653	0.442369	0.449928	0.45626	0.461326	0.464888	0.467031	0.467916	0.467555	0.466101	0.463689	0.460353	0.456204	0.451193	0.445443	0.438829	0.431297	0.422952	0.41388
	Sub-006	0.323582	0.338015	0.352824	0.367431	0.3813	0.394154	0.405362	0.414617	0.422325	0.428314	0.432497	0.435092	0.436169	0.435964	0.434379	0.431532	0.427331	0.421948	0.415225	0.407403	0.39873
	Sub-007	0.418317	0.430076	0.441482	0.452252	0.461799	0.469886	0.47642	0.48127	0.484372	0.485773	0.485643	0.48427	0.481625	0.477827	0.473213	0.467501	0.460996	0.453536	0.445114	0.43584	0.425776
	Sub-008	0.385376	0.400909	0.416702	0.430955	0.443958	0.45472	0.463333	0.470043	0.474577	0.477179	0.478058	0.477558	0.475934	0.473363	0.469879	0.465536	0.460388	0.454284	0.447364	0.439562	0.431109
	Sub-009	0.373406	0.383395	0.393342	0.402963	0.411904	0.419646	0.426071	0.4312	0.434811	0.437082	0.43811	0.437922	0.43673	0.434486	0.431331	0.427338	0.422295	0.41624	0.409248	0.40168	0.393382
	Sub-010	0.404856	0.417806	0.43039	0.442299	0.452775	0.46145	0.468055	0.472561	0.475176	0.475905	0.475124	0.472961	0.469739	0.465548	0.460274	0.454226	0.447247	0.439271	0.430213	0.420191	0.409417
	Sub-011	0.392196	0.404821	0.41703	0.428369	0.438227	0.446435	0.452881	0.457473	0.460438	0.46182	0.461827	0.460572	0.458389	0.455339	0.45141	0.446721	0.44101	0.434607	0.427197	0.418884	0.410025
	Sub-012	0.396936	0.408622	0.420108	0.430954	0.440722	0.448799	0.455013	0.459733	0.462696	0.464133	0.464327	0.463336	0.461495	0.458603	0.454805	0.450045	0.444312	0.43756	0.429782	0.421298	0.412153
	Sub-013	0.442111	0.451636	0.460711	0.46912	0.476336	0.482257	0.486519	0.489264	0.49039	0.490063	0.488519	0.485887	0.482295	0.477884	0.472656	0.466679	0.459783	0.45213	0.443663	0.43452	0.42487
	Sub-014	0.36403	0.376361	0.388598	0.400497	0.411245	0.420395	0.428101	0.434076	0.438283	0.441097	0.442557	0.442628	0.44163	0.439594	0.436497	0.432431	0.427302	0.421205	0.414161	0.406212	0.397594
	Sub-015	0.379871	0.394274	0.40876	0.422878	0.435514	0.446328	0.455207	0.462148	0.467314	0.47072	0.472484	0.473091	0.472413	0.470545	0.467743	0.463985	0.459283	0.4536	0.446843	0.438803	0.429992
	Sub-016	0.401343	0.41537	0.429096	0.441484	0.452337	0.461247	0.468055	0.472703	0.475466	0.476622	0.476436	0.475253	0.473273	0.470469	0.466979	0.462657	0.457584	0.451617	0.444838	0.43747	0.42985
	Sub-017	0.367415	0.381415	0.39541	0.408938	0.421237	0.431827	0.440707	0.447658	0.452731	0.45622	0.458179	0.458889	0.458517	0.457197	0.455093	0.452216	0.448486	0.443886	0.43853	0.432413	0.425662
	Sub-018	0.396433	0.41274	0.428848	0.443326	0.455952	0.466237	0.474393	0.480151	0.483897	0.485829	0.486265	0.485445	0.483408	0.480392	0.476427	0.471531	0.465853	0.459303	0.45186	0.443331	0.434097
	Sub-019	0.404415	0.417533	0.4301	0.441801	0.45153	0.459445	0.465416	0.469666	0.472435	0.473747	0.474062	0.473485	0.472107	0.469929	0.46711	0.463522	0.459176	0.454073	0.448212	0.441571	0.434589
	Sub-020	0.395255	0.411143	0.426328	0.440186	0.452065	0.461477	0.468477	0.473176	0.475815	0.476904	0.476569	0.475142	0.472626	0.469237	0.465066	0.460061	0.454086	0.447209	0.439224	0.429935	0.419506
	Sub-021	0.430695	0.44291	0.454718	0.465369	0.474535	0.482002	0.487828	0.491656	0.493918	0.494805	0.494439	0.493038	0.490627	0.487386	0.483312	0.478379	0.472594	0.465786	0.45815	0.449685	0.440749
	Merker staining intensity
		0% (Pial)	0.0204082	0.0408163	0.0612245	0.0816327	0.102041	0.122449	0.142857	0.163265	0.183673	0.204082	0.22449	0.244898	0.265306	0.285714	0.306122	0.326531	0.346939	0.367347	0.387755	0.408163	0.428571	0.44898	0.469388	0.489796	0.510204	0.530612	0.55102	0.571429	0.591837	0.612245	0.632653	0.653061	0.673469	0.693878	0.714286	0.734694	0.755102	0.77551	0.795918	0.816327	0.836735	0.857143	0.877551	0.897959	0.918367	0.938776	0.959184
	BirBrain	0.122454	0.127902	0.148212	0.165003	0.181603	0.198757	0.21503	0.228477	0.238098	0.244007	0.24714	0.248561	0.249189	0.24972	0.25054	0.25183	0.253681	0.256077	0.258964	0.262256	0.265823	0.269562	0.273348	0.277029	0.280474	0.283562	0.286255	0.288489	0.290238	0.291485	0.29221	0.292368	0.291981	0.291081	0.28973	0.288031	0.286091	0.283997	0.281885	0.279907	0.278197	0.276858	0.27582	0.274837	0.273498	0.271267	0.267668	0.262434
[truncated: 2 more columns]

## Sheet: Fig. 5
Figure 5c	C2.0 SANDI fin
		0% (Pial)	0.05	0.1	0.15	0.2	0.25	0.3	0.35	0.4	0.45	0.5	0.55	0.6	0.65	0.7	0.75	0.8	0.85	0.9	0.95	100% (WM)
	Sub-001	0.133982	0.138459	0.14332	0.148328	0.15352	0.158991	0.164514	0.17032	0.176376	0.182881	0.189756	0.196999	0.204719	0.212847	0.221427	0.230661	0.2405	0.251006	0.262287	0.273894	0.285583
	Sub-002	0.143859	0.147823	0.152136	0.156819	0.161867	0.167208	0.172881	0.17888	0.185243	0.191984	0.199187	0.206745	0.214702	0.223165	0.232274	0.241732	0.251859	0.262676	0.274137	0.28598	0.298179
	Sub-003	0.17125	0.17458	0.178345	0.18249	0.187008	0.19189	0.197131	0.202668	0.208478	0.214385	0.220554	0.22689	0.233489	0.240362	0.247565	0.255109	0.263153	0.271655	0.280648	0.290245	0.300154
	Sub-004	0.13955	0.143988	0.148754	0.153753	0.158957	0.164325	0.169749	0.175335	0.181068	0.186857	0.192948	0.199218	0.205883	0.212765	0.219955	0.227493	0.235324	0.243554	0.252113	0.261126	0.270451
	Sub-005	0.158217	0.161903	0.165953	0.170257	0.174891	0.179786	0.184906	0.190241	0.195933	0.201883	0.20823	0.215018	0.222186	0.229854	0.237893	0.24649	0.255709	0.265578	0.276249	0.287523	0.299223
	Sub-006	0.142602	0.147646	0.153048	0.158781	0.164683	0.170668	0.176713	0.182812	0.18919	0.19586	0.202774	0.210095	0.217688	0.225808	0.23444	0.243912	0.254126	0.265213	0.27702	0.289338	0.301928
	Sub-007	0.143709	0.146906	0.150397	0.154158	0.158087	0.162249	0.166641	0.171358	0.176428	0.18198	0.188028	0.19461	0.201743	0.209456	0.217695	0.226712	0.236465	0.24697	0.258237	0.270128	0.282532
	Sub-008	0.136539	0.141298	0.146461	0.151596	0.156876	0.162202	0.167659	0.173156	0.178783	0.184753	0.191001	0.197521	0.204336	0.211509	0.219172	0.227471	0.236369	0.246163	0.256804	0.268174	0.279969
	Sub-009	0.162299	0.166155	0.170573	0.175408	0.180557	0.186171	0.192074	0.198341	0.204959	0.211871	0.219103	0.226662	0.234346	0.242504	0.251196	0.260427	0.270368	0.281153	0.292668	0.304642	0.317073
	Sub-010	0.1525	0.156274	0.160376	0.164876	0.169574	0.174625	0.179933	0.185613	0.191596	0.197958	0.20457	0.211677	0.219198	0.227221	0.235969	0.245316	0.255524	0.266624	0.278694	0.291711	0.305401
	Sub-011	0.1543	0.159073	0.164209	0.169826	0.175633	0.181743	0.187963	0.194349	0.200832	0.20755	0.214384	0.221487	0.228897	0.236599	0.24464	0.253164	0.262437	0.272232	0.282969	0.294387	0.306086
	Sub-012	0.152756	0.15672	0.161094	0.165739	0.170676	0.175803	0.181178	0.186745	0.192622	0.198716	0.205158	0.211981	0.219158	0.226911	0.235111	0.24398	0.253596	0.263909	0.275023	0.28667	0.298657
	Sub-013	0.15195	0.154233	0.157014	0.16019	0.163751	0.167802	0.172234	0.177245	0.182556	0.188444	0.194724	0.201487	0.208815	0.216684	0.225219	0.234512	0.244736	0.255731	0.267759	0.280682	0.294195
	Sub-014	0.154172	0.15885	0.163983	0.169523	0.175296	0.181219	0.187414	0.193872	0.200629	0.207629	0.214959	0.222584	0.230631	0.239058	0.247907	0.257374	0.267426	0.278108	0.289502	0.301342	0.313598
	Sub-015	0.146195	0.150408	0.155033	0.159937	0.164889	0.169864	0.174863	0.179899	0.185009	0.190328	0.195977	0.20193	0.208205	0.214966	0.222226	0.229965	0.238445	0.247574	0.257732	0.268969	0.280882
	Sub-016	0.156174	0.160597	0.165393	0.170253	0.175129	0.180047	0.185017	0.189992	0.195021	0.200151	0.205425	0.210846	0.216468	0.22256	0.229023	0.236126	0.243954	0.252623	0.262294	0.272722	0.28354
	Sub-017	0.145855	0.150196	0.154938	0.160113	0.165484	0.170834	0.176244	0.181686	0.187215	0.192894	0.198766	0.204823	0.211131	0.217704	0.224743	0.232289	0.240407	0.249158	0.258494	0.268505	0.27894
	Sub-018	0.141151	0.145474	0.150039	0.154648	0.159253	0.163903	0.168518	0.173069	0.177773	0.182601	0.187748	0.193321	0.1994	0.205947	0.213065	0.22076	0.229161	0.238428	0.248619	0.260034	0.272346
	Sub-019	0.151464	0.155665	0.160082	0.164708	0.16937	0.173954	0.178589	0.183239	0.187931	0.192712	0.197815	0.203133	0.208734	0.214717	0.221033	0.227853	0.235348	0.243588	0.2526	0.262381	0.27249
	Sub-020	0.150276	0.155026	0.160017	0.16518	0.170323	0.17545	0.180595	0.185757	0.191074	0.196581	0.202299	0.208402	0.214861	0.221726	0.229015	0.236922	0.245604	0.255028	0.265429	0.276982	0.289364
	Sub-021	0.149307	0.151724	0.154431	0.157414	0.160731	0.164335	0.168214	0.172449	0.177001	0.181898	0.187246	0.192915	0.199022	0.205557	0.212675	0.220401	0.228847	0.238344	0.248877	0.260485	0.272704
Figure 5d	C2.0 SANDI fin in the infragranular layer vs. Myelin staining intensity
	Region	'1'	'2'	'3'	'4'	'5'	'6'	'8'	'9'	'10'	'11'	'12'	'13'	'14'	'15'	'16'	'17'	'18'	'19'	'20'	'21'	'22'	'23'	'24'	'25'	'26'	'27'	'28'	'30'	'31'	'32'	'33'	'34'	'35'	'36'	'37'	'38'	'39'	'40'	'41'	'42'	'43'	'44'	'45'	'46'	'47'	'48'	'49'	'50'
	Myelin staining intensity	105	97	83	97	112	87	100	109	71	65	69	57	41	61	57	66	75	79	75	64	99	94	99	67	97	107	91	111	125	119	96	106	112	163	179	202	210	200	113	212	210	181	138	138	120	113	97	102
	C2.0 SANDI fin Infra	0.23095	0.204087	0.219671	0.282925	0.271529	0.278793	0.257563	0.255921	0.244418	0.23626	0.245145	0.232968	0.221519	0.214128	0.197387	0.227559	0.205229	0.212725	0.227672	0.228844	0.203987	0.215639	0.221565	0.211696	0.201938	0.213064	0.223736	0.21765	0.225017	0.238042	0.198341	0.209217	0.226133	0.24023	0.245427	0.260836	0.261573	0.238589	0.219502	0.282169	0.264794	0.253683	0.241627	0.234662	0.221892	0.210612	0.193956	0.19274
[truncated: 136 more columns]

## Sheet: Fig. 6
Figure 6c	C2.0 SANDI fis in the motor cortex
		0% (Pial)	0.05	0.1	0.15	0.2	0.25	0.3	0.35	0.4	0.45	0.5	0.55	0.6	0.65	0.7	0.75	0.8	0.85	0.9	0.95	100% (WM)
	Sub-001	0.341078	0.371155	0.399787	0.425201	0.441755	0.451149	0.454893	0.454883	0.454161	0.452277	0.4484	0.444111	0.438487	0.431158	0.424327	0.416882	0.411169	0.405476	0.399503	0.39323	0.386
	Sub-002	0.350489	0.378194	0.408668	0.432397	0.449288	0.456071	0.459219	0.459712	0.457774	0.455294	0.451627	0.445457	0.440139	0.434583	0.429301	0.423148	0.416106	0.40913	0.401059	0.393658	0.386797
	Sub-003	0.322396	0.349533	0.372693	0.392143	0.409721	0.423711	0.432342	0.439883	0.445365	0.450075	0.452461	0.453076	0.452461	0.450483	0.447187	0.44473	0.44102	0.436579	0.430306	0.423829	0.417398
	Sub-004	0.302583	0.340659	0.366888	0.382328	0.395106	0.404567	0.416409	0.424766	0.430583	0.430345	0.430215	0.428995	0.425972	0.422923	0.420532	0.416301	0.4112	0.406572	0.39969	0.393919	0.386672
	Sub-005	0.368424	0.385664	0.400412	0.410905	0.419558	0.425741	0.427783	0.427785	0.425607	0.421871	0.41703	0.411373	0.406264	0.399864	0.393271	0.386518	0.379676	0.372242	0.364893	0.355487	0.346779
	Sub-006	0.265315	0.291624	0.320713	0.343189	0.365036	0.378503	0.385775	0.3916	0.397147	0.399858	0.400192	0.399866	0.39711	0.393168	0.387976	0.383605	0.377435	0.369729	0.362349	0.355084	0.346858
	Sub-007	0.360212	0.388537	0.417318	0.437174	0.450348	0.459721	0.465052	0.468254	0.467604	0.465976	0.46319	0.458654	0.454193	0.448454	0.440451	0.432106	0.422606	0.414093	0.405705	0.397695	0.389505
	Sub-008	0.294765	0.328346	0.367147	0.391896	0.416928	0.435159	0.446937	0.455269	0.458632	0.459998	0.459463	0.457468	0.454943	0.45119	0.446124	0.440559	0.435769	0.42998	0.424146	0.417947	0.410328
	Sub-009	0.368758	0.377837	0.38533	0.390974	0.395191	0.398172	0.398846	0.3981	0.395454	0.39263	0.38808	0.384963	0.380754	0.375582	0.370287	0.365095	0.357678	0.349441	0.34235	0.334645	0.326306
	Sub-010	0.317191	0.351416	0.384836	0.410925	0.429735	0.438182	0.442441	0.443813	0.441791	0.438662	0.433475	0.428954	0.424081	0.419056	0.412991	0.406532	0.398871	0.390869	0.382657	0.375489	0.364141
	Sub-011	0.324124	0.351619	0.370894	0.38462	0.392923	0.400959	0.404945	0.409057	0.410877	0.410703	0.409066	0.406042	0.402484	0.398523	0.392967	0.38804	0.381231	0.372339	0.363199	0.354367	0.346251
	Sub-012	0.321775	0.346638	0.367922	0.388014	0.402699	0.411137	0.4164	0.420572	0.420716	0.420087	0.418531	0.415773	0.413765	0.409383	0.404625	0.400002	0.395268	0.39047	0.384823	0.379945	0.374494
	Sub-013	0.412498	0.429302	0.444022	0.454442	0.461499	0.466223	0.46823	0.469264	0.467657	0.464639	0.460796	0.457285	0.452382	0.446373	0.439953	0.432833	0.423676	0.417067	0.409671	0.403229	0.395993
	Sub-014	0.290889	0.31785	0.347535	0.37577	0.393087	0.40329	0.410571	0.41549	0.418039	0.418629	0.417616	0.415436	0.412259	0.407608	0.402369	0.396886	0.391358	0.385328	0.3785	0.371276	0.3625
	Sub-015	0.318731	0.344764	0.372551	0.396817	0.41554	0.42826	0.434766	0.436818	0.437981	0.436742	0.434642	0.430038	0.426444	0.422344	0.417217	0.4124	0.406171	0.401353	0.396009	0.388998	0.383491
	Sub-016	0.315016	0.360468	0.407238	0.438672	0.457514	0.473808	0.481596	0.485185	0.485218	0.482672	0.479713	0.475806	0.470007	0.463084	0.455623	0.448596	0.439708	0.430292	0.422591	0.413846	0.406676
	Sub-017	0.391694	0.412276	0.433093	0.451867	0.461813	0.468122	0.469737	0.469108	0.466799	0.463199	0.458444	0.454501	0.450307	0.446382	0.441536	0.436756	0.430847	0.424381	0.416977	0.408821	0.40049
	Sub-018	0.325835	0.371471	0.405333	0.426961	0.444886	0.45478	0.461296	0.462799	0.462074	0.459263	0.454703	0.450948	0.444944	0.438377	0.431581	0.426314	0.420418	0.414827	0.407782	0.400786	0.393193
	Sub-019	0.371138	0.414476	0.437053	0.453379	0.464375	0.467722	0.465736	0.461655	0.457384	0.452032	0.446542	0.438984	0.431519	0.424087	0.417636	0.410556	0.404927	0.397907	0.390248	0.384274	0.377862
	Sub-020	0.345698	0.386244	0.418686	0.435736	0.447646	0.452123	0.453666	0.453562	0.450653	0.44762	0.443905	0.440325	0.435705	0.431206	0.425292	0.418899	0.41206	0.405193	0.397929	0.390603	0.382133
	Sub-021	0.414848	0.438495	0.45691	0.469857	0.48062	0.485751	0.488886	0.488795	0.487076	0.484738	0.480838	0.476641	0.472337	0.468028	0.462499	0.456943	0.450487	0.442493	0.435486	0.427542	0.419663
	C2.0 SANDI fis in the visual cortex
		0% (Pial)	0.05	0.1	0.15	0.2	0.25	0.3	0.35	0.4	0.45	0.5	0.55	0.6	0.65	0.7	0.75	0.8	0.85	0.9	0.95	100% (WM)
	Sub-001	0.339192	0.349978	0.359959	0.37105	0.380727	0.390195	0.399387	0.405963	0.4143	0.422049	0.42872	0.433118	0.438345	0.440648	0.44342	0.444722	0.444966	0.444171	0.443584	0.441202	0.439281
	Sub-002	0.379628	0.389073	0.401688	0.41395	0.423116	0.430858	0.436777	0.442858	0.447161	0.450351	0.453064	0.454611	0.454927	0.454076	0.453011	0.451442	0.449432	0.446586	0.442915	0.439567	0.435934
	Sub-003	0.411031	0.413627	0.41863	0.422709	0.425829	0.428018	0.431359	0.434329	0.4366	0.439231	0.441787	0.44365	0.44591	0.447517	0.449018	0.450127	0.451072	0.45144	0.451276	0.450602	0.449569
	Sub-004	0.295777	0.309352	0.322975	0.335074	0.351476	0.367138	0.378853	0.389414	0.398224	0.407197	0.413749	0.419751	0.425568	0.430191	0.434173	0.437369	0.438624	0.43902	0.439485	0.439196	0.43748
	Sub-005	0.429897	0.434107	0.439578	0.443128	0.446302	0.450596	0.453366	0.45623	0.458141	0.459254	0.460247	0.460129	0.459962	0.459267	0.457931	0.455261	0.453044	0.449935	0.446184	0.442961	0.440165
	Sub-006	0.310169	0.320581	0.331195	0.343589	0.354733	0.365601	0.376346	0.383913	0.391016	0.398217	0.403411	0.406929	0.409472	0.411645	0.413278	0.41399	0.413788	0.413027	0.4124	0.410589	0.40788
	Sub-007	0.444854	0.449154	0.452311	0.456219	0.459408	0.462369	0.465255	0.467117	0.46952	0.471097	0.472085	0.471947	0.471457	0.470785	0.469584	0.467716	0.465684	0.462523	0.458799	0.454715	0.44971
	Sub-008	0.407552	0.416385	0.423842	0.431898	0.439967	0.446181	0.451518	0.455331	0.45844	0.460977	0.462996	0.46497	0.466348	0.466573	0.466002	0.464572	0.46341	0.461753	0.459849	0.457728	0.454532
	Sub-009	0.323391	0.334307	0.345782	0.355523	0.365769	0.378235	0.38849	0.396583	0.402634	0.409237	0.414509	0.418148	0.420655	0.423523	0.425055	0.425277	0.425005	0.42456	0.422887	0.421321	0.419119
	Sub-010	0.405109	0.414808	0.422208	0.430449	0.436783	0.442024	0.445464	0.448109	0.45001	0.451382	0.451956	0.451867	0.451104	0.449551	0.44774	0.445834	0.443005	0.439888	0.436516	0.432865	0.428848
	Sub-011	0.415069	0.421986	0.428937	0.435188	0.441054	0.445524	0.448473	0.451153	0.453315	0.454355	0.454841	0.455138	0.454388	0.453599	0.45144	0.449507	0.447261	0.444748	0.441764	0.437911	0.434138
	Sub-012	0.422237	0.427487	0.431771	0.43589	0.439829	0.443851	0.447011	0.449282	0.451242	0.452611	0.453492	0.454349	0.454619	0.454047	0.453431	0.451865	0.450046	0.448405	0.44645	0.444254	0.441936
	Sub-013	0.447644	0.452254	0.455258	0.45969	0.462509	0.464496	0.465291	0.466338	0.46699	0.467261	0.46701	0.46639	0.464969	0.46419	0.463046	0.460715	0.45836	0.455894	0.451946	0.448324	0.443944
	Sub-014	0.354879	0.363448	0.370969	0.37828	0.38474	0.390323	0.396085	0.400344	0.404005	0.407307	0.409538	0.411262	0.412668	0.413405	0.413611	0.412997	0.412324	0.410719	0.408993	0.406242	0.403792
	Sub-015	0.319152	0.331298	0.348175	0.36487	0.380773	0.39357	0.403231	0.411119	0.419174	0.426553	0.432142	0.436429	0.440143	0.442482	0.443854	0.444449	0.444369	0.443545	0.441816	0.439461	0.435759
	Sub-016	0.398638	0.404929	0.411274	0.416999	0.422978	0.427908	0.433595	0.436962	0.440934	0.443751	0.446264	0.447932	0.449194	0.450077	0.450131	0.449734	0.44898	0.447504	0.446547	0.444127	0.442819
	Sub-017	0.308355	0.316634	0.325343	0.333901	0.345859	0.356242	0.366342	0.374752	0.382928	0.389568	0.394472	0.398457	0.401641	0.403915	0.406262	0.408145	0.409382	0.410176	0.409624	0.40909	0.408271
	Sub-018	0.391516	0.401215	0.410691	0.420686	0.430377	0.436883	0.442222	0.446935	0.449138	0.451394	0.452835	0.453395	0.45287	0.451803	0.448992	0.447271	0.445405	0.443034	0.440283	0.437299	0.433297
	Sub-019	0.400305	0.411095	0.420184	0.430484	0.438316	0.446394	0.45061	0.455544	0.459693	0.46298	0.464778	0.467218	0.467823	0.468106	0.46762	0.466525	0.464625	0.462458	0.460019	0.457046	0.454289
	Sub-020	0.410692	0.419963	0.427577	0.433433	0.438631	0.442251	0.444595	0.446633	0.447183	0.447299	0.446656	0.44548	0.443185	0.441047	0.438234	0.435321	0.43146	0.427489	0.423827	0.41923	0.414528
	Sub-021	0.371487	0.384338	0.395035	0.405524	0.415949	0.426204	0.432529	0.439464	0.444309	0.447517	0.449865	0.451548	0.452944	0.452968	0.453284	0.45296	0.451726	0.44926	0.446963	0.444066	0.441128
Figure 6d	Merker staining intensity in the motor cortex
		0% (Pial)	0.0204082	0.0408163	0.0612245	0.0816327	0.102041	0.122449	0.142857	0.163265	0.183673	0.204082	0.22449	0.244898	0.265306	0.285714	0.306122	0.326531	0.346939	0.367347	0.387755	0.408163	0.428571	0.44898	0.469388	0.489796	0.510204	0.530612	0.55102	0.571429	0.591837	0.612245	0.632653	0.653061	0.673469	0.693878	0.714286	0.734694	0.755102	0.77551	0.795918	0.816327	0.836735	0.857143	0.877551	0.897959	0.918367	0.938776	0.959184
	BirBrain	0.12352	0.130279	0.15386	0.172553	0.192143	0.213674	0.23425	0.250277	0.260509	0.266218	0.269021	0.270677	0.272013	0.273593	0.275455	0.277502	0.279994	0.282754	0.285591	0.288607	0.291701	0.294478	0.296851	0.298768	0.300142	0.300967	0.301424	0.301188	0.300523	0.299508	0.298061	0.296806	0.295685	0.294654	0.294141	0.293716	0.292941	0.291647	0.289937	0.287791	0.284986	0.282076	0.278884	0.275368	0.271658	0.267708	0.263416	0.258349
	Merker staining intensity in the visual cortex
		0% (Pial)	0.0204082	0.0408163	0.0612245	0.0816327	0.102041	0.122449	0.142857	0.163265	0.183673	0.204082	0.22449	0.244898	0.265306	0.285714	0.306122	0.326531	0.346939	0.367347	0.387755	0.408163	0.428571	0.44898	0.469388	0.489796	0.510204	0.530612	0.55102	0.571429	0.591837	0.612245	0.632653	0.653061	0.673469	0.693878	0.714286	0.734694	0.755102	0.77551	0.795918	0.816327	0.836735	0.857143	0.877551	0.897959	0.918367	0.938776	0.959184
	BirBrain	0.12352	0.130279	0.15386	0.172553	0.192143	0.213674	0.23425	0.250277	0.260509	0.266218	0.269021	0.270677	0.272013	0.273593	0.275455	0.277502	0.279994	0.282754	0.285591	0.288607	0.291701	0.294478	0.296851	0.298768	0.300142	0.300967	0.301424	0.301188	0.300523	0.299508	0.298061	0.296806	0.295685	0.294654	0.294141	0.293716	0.292941	0.291647	0.289937	0.287791	0.284986	0.282076	0.278884	0.275368	0.271658	0.267708	0.263416	0.258349
[truncated: 2 more columns]

## Sheet: Fig. 7
Figure 7c	C2.0 SANDI fis in the supragranular layer vs. Curvature
	Region	'G_cingul-Post-dorsal'	'G_cingul-Post-ventral'	'G_cuneus'	'G_front_inf-Opercular'	'G_front_inf-Orbital'	'G_front_inf-Triangul'	'G_front_middle'	'G_front_sup'	'G_Ins_lg_and_S_cent_ins'	'G_insular_short'	'G_occipital_middle'	'G_occipital_sup'	'G_oc-temp_lat-fusifor'	'G_oc-temp_med-Lingual'	'G_oc-temp_med-Parahip'	'G_orbital'	'G_pariet_inf-Angular'	'G_pariet_inf-Supramar'	'G_parietal_sup'	'G_postcentral'	'G_precentral'	'G_precuneus'	'G_rectus'	'G_subcallosal'	'G_temp_sup-G_T_transv'	'G_temp_sup-Lateral'	'G_temp_sup-Plan_polar'	'G_temp_sup-Plan_tempo'	'G_temporal_inf'	'G_temporal_middle'	'S_calcarine'	'S_central'	'S_cingul-Marginalis'	'S_circular_insula_ant'	'S_circular_insula_inf'	'S_circular_insula_sup'	'S_collat_transv_ant'	'S_collat_transv_post'	'S_front_inf'	'S_front_middle'	'S_front_sup'	'S_interm_prim-Jensen'	'S_intrapariet_and_P_trans'	'S_oc_middle_and_Lunatus'	'S_oc_sup_and_transversal'	'S_occipital_ant'	'S_oc-temp_lat'	'S_oc-temp_med_and_Lingual'
	Curvature	-0.131227	-0.0974537	-0.132281	-0.109217	-0.199852	-0.108628	-0.113341	-0.0527247	-0.0413368	-0.0500911	-0.125514	-0.0745429	-0.127635	-0.108606	-0.118026	-0.118758	-0.114807	-0.0762808	-0.0802103	-0.105885	-0.115976	-0.102959	-0.157556	0.0340116	-0.128925	-0.151518	-0.00106806	-0.00714735	-0.103638	-0.105056	0.0746386	0.0721041	0.0677167	0.0794175	0.0739342	0.0787423	0.0657571	0.0959693	0.0538214	0.0542275	0.0489197	0.118114	0.0620216	0.0843955	0.0724993	0.0837415	0.0898799	0.0872027
	C2.0 SANDI fis	0.447767	0.302027	0.385057	0.405326	0.387393	0.387074	0.402218	0.394669	0.412268	0.43607	0.420303	0.349574	0.448288	0.390572	0.328498	0.403728	0.40521	0.411702	0.367305	0.331925	0.353384	0.415777	0.413338	0.39214	0.394539	0.41477	0.389727	0.425856	0.490503	0.454876	0.422444	0.389158	0.450371	0.451384	0.416877	0.474978	0.469039	0.465636	0.466491	0.435981	0.445407	0.445731	0.43408	0.447859	0.452082	0.480967	0.500165	0.467586
	C2.0 SANDI fis in the infragranular layer vs. Curvature
	Region	'G_cingul-Post-dorsal'	'G_cingul-Post-ventral'	'G_cuneus'	'G_front_inf-Opercular'	'G_front_inf-Orbital'	'G_front_inf-Triangul'	'G_front_middle'	'G_front_sup'	'G_Ins_lg_and_S_cent_ins'	'G_insular_short'	'G_occipital_middle'	'G_occipital_sup'	'G_oc-temp_lat-fusifor'	'G_oc-temp_med-Lingual'	'G_oc-temp_med-Parahip'	'G_orbital'	'G_pariet_inf-Angular'	'G_pariet_inf-Supramar'	'G_parietal_sup'	'G_postcentral'	'G_precentral'	'G_precuneus'	'G_rectus'	'G_subcallosal'	'G_temp_sup-G_T_transv'	'G_temp_sup-Lateral'	'G_temp_sup-Plan_polar'	'G_temp_sup-Plan_tempo'	'G_temporal_inf'	'G_temporal_middle'	'S_calcarine'	'S_central'	'S_cingul-Marginalis'	'S_circular_insula_ant'	'S_circular_insula_inf'	'S_circular_insula_sup'	'S_collat_transv_ant'	'S_collat_transv_post'	'S_front_inf'	'S_front_middle'	'S_front_sup'	'S_interm_prim-Jensen'	'S_intrapariet_and_P_trans'	'S_oc_middle_and_Lunatus'	'S_oc_sup_and_transversal'	'S_occipital_ant'	'S_oc-temp_lat'	'S_oc-temp_med_and_Lingual'
	Curvature	-0.131227	-0.0974537	-0.132281	-0.109217	-0.199852	-0.108628	-0.113341	-0.0527247	-0.0413368	-0.0500911	-0.125514	-0.0745429	-0.127635	-0.108606	-0.118026	-0.118758	-0.114807	-0.0762808	-0.0802103	-0.105885	-0.115976	-0.102959	-0.157556	0.0340116	-0.128925	-0.151518	-0.00106806	-0.00714735	-0.103638	-0.105056	0.0746386	0.0721041	0.0677167	0.0794175	0.0739342	0.0787423	0.0657571	0.0959693	0.0538214	0.0542275	0.0489197	0.118114	0.0620216	0.0843955	0.0724993	0.0837415	0.0898799	0.0872027
	C2.0 SANDI fis	0.455035	0.415237	0.437753	0.466618	0.459226	0.457677	0.467556	0.465317	0.46231	0.472859	0.459644	0.422666	0.462443	0.443595	0.411745	0.451404	0.462728	0.467764	0.453321	0.414661	0.420135	0.461395	0.431999	0.458546	0.437754	0.474952	0.424405	0.457926	0.468184	0.482698	0.444586	0.395482	0.46538	0.449635	0.449485	0.465755	0.446117	0.45678	0.456553	0.472233	0.458824	0.465313	0.448953	0.439724	0.440962	0.461972	0.466945	0.458321
	C2.0 SANDI fis at 10% cortical depth vs. Curvature
	Region	'G_cingul-Post-dorsal'	'G_cingul-Post-ventral'	'G_cuneus'	'G_front_inf-Opercular'	'G_front_inf-Orbital'	'G_front_inf-Triangul'	'G_front_middle'	'G_front_sup'	'G_Ins_lg_and_S_cent_ins'	'G_insular_short'	'G_occipital_middle'	'G_occipital_sup'	'G_oc-temp_lat-fusifor'	'G_oc-temp_med-Lingual'	'G_oc-temp_med-Parahip'	'G_orbital'	'G_pariet_inf-Angular'	'G_pariet_inf-Supramar'	'G_parietal_sup'	'G_postcentral'	'G_precentral'	'G_precuneus'	'G_rectus'	'G_subcallosal'	'G_temp_sup-G_T_transv'	'G_temp_sup-Lateral'	'G_temp_sup-Plan_polar'	'G_temp_sup-Plan_tempo'	'G_temporal_inf'	'G_temporal_middle'	'S_calcarine'	'S_central'	'S_cingul-Marginalis'	'S_circular_insula_ant'	'S_circular_insula_inf'	'S_circular_insula_sup'	'S_collat_transv_ant'	'S_collat_transv_post'	'S_front_inf'	'S_front_middle'	'S_front_sup'	'S_interm_prim-Jensen'	'S_intrapariet_and_P_trans'	'S_oc_middle_and_Lunatus'	'S_oc_sup_and_transversal'	'S_occipital_ant'	'S_oc-temp_lat'	'S_oc-temp_med_and_Lingual'
	Curvature	-0.131227	-0.0974537	-0.132281	-0.109217	-0.199852	-0.108628	-0.113341	-0.0527247	-0.0413368	-0.0500911	-0.125514	-0.0745429	-0.127635	-0.108606	-0.118026	-0.118758	-0.114807	-0.0762808	-0.0802103	-0.105885	-0.115976	-0.102959	-0.157556	0.0340116	-0.128925	-0.151518	-0.00106806	-0.00714735	-0.103638	-0.105056	0.0746386	0.0721041	0.0677167	0.0794175	0.0739342	0.0787423	0.0657571	0.0959693	0.0538214	0.0542275	0.0489197	0.118114	0.0620216	0.0843955	0.0724993	0.0837415	0.0898799	0.0872027
	C2.0 SANDI fis	0.462754	0.339396	0.362687	0.410553	0.41885	0.390033	0.405519	0.399798	0.465489	0.461266	0.419309	0.340469	0.454047	0.387763	0.300835	0.3988	0.40085	0.415696	0.348428	0.308385	0.35583	0.406086	0.401075	0.442374	0.337792	0.412034	0.389884	0.412432	0.494697	0.459363	0.425774	0.377285	0.441123	0.466911	0.433694	0.482903	0.487906	0.467097	0.478314	0.444063	0.454684	0.460941	0.427644	0.45456	0.445356	0.48557	0.508756	0.492037
	C2.0 SANDI fis at 90% cortical depth vs. Curvature
	Region	'G_cingul-Post-dorsal'	'G_cingul-Post-ventral'	'G_cuneus'	'G_front_inf-Opercular'	'G_front_inf-Orbital'	'G_front_inf-Triangul'	'G_front_middle'	'G_front_sup'	'G_Ins_lg_and_S_cent_ins'	'G_insular_short'	'G_occipital_middle'	'G_occipital_sup'	'G_oc-temp_lat-fusifor'	'G_oc-temp_med-Lingual'	'G_oc-temp_med-Parahip'	'G_orbital'	'G_pariet_inf-Angular'	'G_pariet_inf-Supramar'	'G_parietal_sup'	'G_postcentral'	'G_precentral'	'G_precuneus'	'G_rectus'	'G_subcallosal'	'G_temp_sup-G_T_transv'	'G_temp_sup-Lateral'	'G_temp_sup-Plan_polar'	'G_temp_sup-Plan_tempo'	'G_temporal_inf'	'G_temporal_middle'	'S_calcarine'	'S_central'	'S_cingul-Marginalis'	'S_circular_insula_ant'	'S_circular_insula_inf'	'S_circular_insula_sup'	'S_collat_transv_ant'	'S_collat_transv_post'	'S_front_inf'	'S_front_middle'	'S_front_sup'	'S_interm_prim-Jensen'	'S_intrapariet_and_P_trans'	'S_oc_middle_and_Lunatus'	'S_oc_sup_and_transversal'	'S_occipital_ant'	'S_oc-temp_lat'	'S_oc-temp_med_and_Lingual'
	Curvature	-0.131227	-0.0974537	-0.132281	-0.109217	-0.199852	-0.108628	-0.113341	-0.0527247	-0.0413368	-0.0500911	-0.125514	-0.0745429	-0.127635	-0.108606	-0.118026	-0.118758	-0.114807	-0.0762808	-0.0802103	-0.105885	-0.115976	-0.102959	-0.157556	0.0340116	-0.128925	-0.151518	-0.00106806	-0.00714735	-0.103638	-0.105056	0.0746386	0.0721041	0.0677167	0.0794175	0.0739342	0.0787423	0.0657571	0.0959693	0.0538214	0.0542275	0.0489197	0.118114	0.0620216	0.0843955	0.0724993	0.0837415	0.0898799	0.0872027
	C2.0 SANDI fis	0.436974	0.439728	0.434041	0.453107	0.44815	0.441695	0.451703	0.448257	0.450254	0.460684	0.439015	0.425318	0.457078	0.447758	0.423972	0.437054	0.447931	0.452338	0.444265	0.422926	0.412465	0.45085	0.428974	0.458453	0.419065	0.451886	0.39889	0.42024	0.44747	0.45628	0.445577	0.385203	0.44075	0.429559	0.424168	0.44342	0.435696	0.440321	0.430826	0.455284	0.434252	0.423864	0.419997	0.421489	0.406649	0.431542	0.443134	0.447307
[truncated: 13 more columns]

## Sheet: Supplementary Fig. S5
Supplementary Figure S5b	SANDI fis
	Subject	Sub-001	Sub-002	Sub-003	Sub-004	Sub-005	Sub-006	Sub-007	Sub-008	Sub-009	Sub-010	Sub-011	Sub-012	Sub-013	Sub-014	Sub-015	Sub-016	Sub-017	Sub-018	Sub-019	Sub-020	Sub-021
	C2.0	0.438059	0.426052	0.430889	0.416774	0.432554	0.393589	0.450582	0.436888	0.406242	0.441616	0.432322	0.43091	0.450063	0.405857	0.431564	0.444912	0.413132	0.452002	0.451954	0.440061	0.468271
	C1.0	0.404823	0.420248	0.426985	0.425333	0.443372	0.443224	0.438677	0.403742	0.420036	0.418361	0.415971	0.444443	0.459363	0.44804	0.419763	0.438137	0.416314	0.442907	0.436339	0.421458	0.430072
	SANDI fin
	Subject	Sub-001	Sub-002	Sub-003	Sub-004	Sub-005	Sub-006	Sub-007	Sub-008	Sub-009	Sub-010	Sub-011	Sub-012	Sub-013	Sub-014	Sub-015	Sub-016	Sub-017	Sub-018	Sub-019	Sub-020	Sub-021
	C2.0	0.192383	0.209018	0.223452	0.19475	0.214669	0.214134	0.195916	0.19262	0.227836	0.213641	0.213136	0.206771	0.20631	0.220698	0.206707	0.211017	0.194131	0.191678	0.204803	0.210373	0.193585
	C1.0	0.169377	0.157444	0.164143	0.150885	0.146407	0.15684	0.155108	0.160779	0.167231	0.154936	0.167757	0.150192	0.172598	0.161292	0.165897	0.150151	0.160916	0.159461	0.153971	0.163199	0.150805
	SANDI fis across three subjects
	Subject	Sub-003	Sub-004	Sub-013
	C2.0	0.430889	0.416774	0.450063
	C1.0	0.426985	0.425333	0.459363
	SANDI fin across three subjects
	Subject	Sub-003	Sub-004	Sub-013
	C2.0	0.223452	0.19475	0.20631
	C1.0	0.164143	0.150885	0.172598

## Sheet: Supplementary Fig. S6
Supplementary Figure S6b	C2.0 SANDI fis in Brodmann Area 4a
	Subject	Sub-001	Sub-002	Sub-003	Sub-004	Sub-005	Sub-006	Sub-007	Sub-008	Sub-009	Sub-010	Sub-011	Sub-012	Sub-013	Sub-014	Sub-015	Sub-016	Sub-017	Sub-018	Sub-019	Sub-020	Sub-021
	Overall	0.421071	0.378103	0.374454	0.378199	0.367161	0.356569	0.407148	0.411806	0.358945	0.398639	0.386638	0.379165	0.431381	0.349715	0.372609	0.388755	0.418949	0.392074	0.416719	0.383093	0.447611
	Supragranular	0.392734	0.356005	0.323958	0.343637	0.347887	0.31596	0.378749	0.354822	0.363646	0.372924	0.359816	0.345835	0.429115	0.303819	0.333283	0.352012	0.38605	0.367523	0.395734	0.358215	0.448575
	Infragranular	0.392734	0.356005	0.323958	0.343637	0.347887	0.31596	0.378749	0.354822	0.363646	0.372924	0.359816	0.345835	0.429115	0.303819	0.333283	0.352012	0.38605	0.367523	0.395734	0.358215	0.448575
	C2.0 SANDI fis in Brodmann Area 4p
	Subject	Sub-001	Sub-002	Sub-003	Sub-004	Sub-005	Sub-006	Sub-007	Sub-008	Sub-009	Sub-010	Sub-011	Sub-012	Sub-013	Sub-014	Sub-015	Sub-016	Sub-017	Sub-018	Sub-019	Sub-020	Sub-021
	Overall	0.413317	0.376865	0.390448	0.362622	0.406451	0.337513	0.417418	0.391739	0.355994	0.39995	0.356587	0.37328	0.440272	0.346791	0.395509	0.38053	0.417778	0.395948	0.420155	0.392452	0.43928
	Supragranular	0.398028	0.37835	0.378668	0.348719	0.42025	0.336988	0.422875	0.355595	0.356205	0.404355	0.344203	0.365473	0.466782	0.332736	0.391933	0.366206	0.399161	0.376978	0.423648	0.376489	0.441039
	Infragranular	0.425785	0.378259	0.408554	0.372754	0.395426	0.342452	0.413099	0.420535	0.354257	0.399375	0.383412	0.380237	0.422798	0.35252	0.399918	0.390413	0.423962	0.408624	0.411475	0.407275	0.433178

## Sheet: Supplementary Fig. S7
Supplementary Figure S7	C2.0 SANDI fis with equivolumetric cortical sampling
		0% (Pial)	0.05	0.1	0.15	0.2	0.25	0.3	0.35	0.4	0.45	0.5	0.55	0.6	0.65	0.7	0.75	0.8	0.85	0.9	0.95	100% (WM)
	Sub-001		0.289583	0.230794	0.276651	0.320724	0.359618	0.401331	0.423967	0.443815	0.456826	0.463896	0.470969	0.467985	0.463026	0.458558	0.445876	0.439538	0.433695	0.426954	0.40139
	Sub-002		0.253009	0.262031	0.297428	0.341738	0.376478	0.412796	0.433669	0.44856	0.454458	0.464036	0.465373	0.461502	0.457248	0.450243	0.441068	0.431052	0.420451	0.40779	0.423689
	Sub-003		0.219564	0.282818	0.321243	0.364755	0.39856	0.423734	0.436361	0.449733	0.45754	0.461189	0.460249	0.459504	0.452106	0.444562	0.436449	0.42572	0.414105	0.401207	0.404901
	Sub-004		0.147906	0.21741	0.260137	0.303869	0.340971	0.370178	0.394321	0.414486	0.427079	0.439347	0.442587	0.447081	0.447769	0.445713	0.440641	0.434127	0.426918	0.418492	0.412054
	Sub-005		0.299126	0.239128	0.29084	0.346047	0.391068	0.418933	0.442174	0.452537	0.460376	0.463333	0.464448	0.462787	0.458264	0.448868	0.438757	0.426325	0.415337	0.406657	0.35545
	Sub-006		0.144988	0.184685	0.221469	0.265635	0.307835	0.347136	0.376435	0.396928	0.409596	0.424539	0.431659	0.437659	0.434638	0.430931	0.422598	0.412348	0.402811	0.386155	0.366579
	Sub-007		0.215916	0.28184	0.310647	0.355016	0.400014	0.431479	0.452758	0.464839	0.475287	0.483539	0.484415	0.479795	0.477401	0.466827	0.456507	0.44544	0.432051	0.415707	0.396943
	Sub-008		0.276092	0.268095	0.26385	0.31746	0.364682	0.404332	0.434294	0.451773	0.466842	0.472487	0.480175	0.481919	0.474534	0.469127	0.45981	0.451265	0.440097	0.43311	0.404381
	Sub-009		0.138596	0.256726	0.259968	0.318742	0.356454	0.384972	0.406423	0.419337	0.430341	0.437157	0.440782	0.43677	0.435576	0.427229	0.421582	0.408531	0.402271	0.392259	0.351563
	Sub-010		0.205617	0.247514	0.277854	0.32799	0.380509	0.415199	0.438387	0.455846	0.466831	0.467151	0.470547	0.468383	0.461371	0.452757	0.439808	0.428632	0.419103	0.40924	0.378966
	Sub-011		0.15453	0.240647	0.273201	0.321166	0.372494	0.40793	0.429598	0.446387	0.454936	0.461616	0.462275	0.460879	0.454734	0.446297	0.436241	0.424724	0.415823	0.398502	0.370834
	Sub-012		0.24628	0.256753	0.266173	0.320502	0.374079	0.409166	0.429518	0.446997	0.455806	0.46226	0.465707	0.464523	0.459229	0.451124	0.440199	0.427017	0.417977	0.408939	0.339229
	Sub-013		0.279569	0.283016	0.326302	0.377331	0.417717	0.44273	0.462522	0.471401	0.480096	0.481049	0.482442	0.479482	0.474215	0.467008	0.457827	0.444285	0.436314	0.426724	0.41645
	Sub-014		0.199272	0.213332	0.259188	0.299249	0.343715	0.375927	0.395983	0.413085	0.428607	0.433208	0.440651	0.439128	0.435543	0.431038	0.420262	0.409795	0.398823	0.379645	0.35336
	Sub-015		0.206906	0.239715	0.270875	0.310783	0.35888	0.396618	0.420724	0.441888	0.4553	0.464663	0.469724	0.467866	0.466261	0.458651	0.450351	0.438264	0.429882	0.424861	0.424283
	Sub-016		0.189215	0.27019	0.282686	0.332976	0.385279	0.422095	0.443069	0.459141	0.468512	0.473365	0.474331	0.472982	0.466403	0.458895	0.451924	0.437839	0.428536	0.4121	0.388026
	Sub-017		0.256694	0.210496	0.272819	0.315876	0.359954	0.389464	0.414686	0.431792	0.442293	0.452575	0.45874	0.45901	0.456457	0.453516	0.446707	0.439827	0.430961	0.423121	0.389451
	Sub-018		0.311559	0.28188	0.291124	0.33529	0.383956	0.421473	0.443557	0.461153	0.474672	0.479404	0.48292	0.482327	0.476747	0.472285	0.461512	0.451708	0.444349	0.434069	0.440195
	Sub-019		0.198272	0.227719	0.285379	0.330858	0.381725	0.421235	0.448381	0.460029	0.472857	0.479901	0.479668	0.477656	0.474921	0.469878	0.459724	0.447212	0.43893	0.43099	0.419134
	Sub-020		0.330698	0.270198	0.29167	0.336833	0.387225	0.416975	0.44014	0.458169	0.468687	0.474537	0.477027	0.475645	0.471533	0.462245	0.450921	0.438703	0.428942	0.411075	0.373328
	Sub-021		0.187521	0.279361	0.329602	0.377015	0.421096	0.453867	0.472606	0.484748	0.494035	0.496899	0.498304	0.498111	0.490284	0.48188	0.470213	0.458834	0.447558	0.441819	0.401893
	C2.0 SANDI fis with equidistant cortical sampling
		0% (Pial)	0.05	0.1	0.15	0.2	0.25	0.3	0.35	0.4	0.45	0.5	0.55	0.6	0.65	0.7	0.75	0.8	0.85	0.9	0.95	100% (WM)
	Sub-001		0.218307	0.256034	0.303315	0.349354	0.38766	0.417014	0.439324	0.456753	0.465235	0.471718	0.471601	0.468788	0.462072	0.454709	0.443777	0.432366	0.424421	0.417879	0.438381
	Sub-002		0.255894	0.271409	0.318868	0.363812	0.398011	0.425472	0.446457	0.454581	0.464751	0.467514	0.465883	0.46129	0.456956	0.450052	0.438055	0.426373	0.412338	0.403836	0.403479
	Sub-003		0.268458	0.314235	0.348858	0.380914	0.412341	0.432484	0.447291	0.45735	0.461794	0.462736	0.460208	0.459835	0.452093	0.444214	0.431895	0.419487	0.408743	0.394697	0.374648
	Sub-004		0.187851	0.252716	0.280302	0.320163	0.362383	0.383214	0.405941	0.423735	0.43473	0.44184	0.446979	0.447858	0.448231	0.445827	0.437798	0.427828	0.416249	0.407035	0.38628
	Sub-005		0.255345	0.25413	0.311609	0.366261	0.404723	0.434429	0.451179	0.461513	0.46483	0.46677	0.467479	0.465101	0.459065	0.448954	0.437862	0.421231	0.408788	0.395105	0.379478
	Sub-006		0.151462	0.197978	0.238028	0.2899	0.329721	0.365228	0.39116	0.409026	0.421249	0.431139	0.438124	0.441158	0.4362	0.429687	0.418581	0.405918	0.391844	0.378476	0.3485
	Sub-007		0.263252	0.286299	0.326319	0.378662	0.422903	0.447447	0.461898	0.478141	0.484587	0.48791	0.485574	0.484448	0.475268	0.465896	0.453903	0.438482	0.423518	0.404424	0.392078
	Sub-008		0.267075	0.24305	0.287267	0.34487	0.389347	0.420737	0.450764	0.465919	0.476536	0.481106	0.483656	0.482266	0.474285	0.468065	0.457519	0.444147	0.433962	0.423172	0.386895
	Sub-009		0.224671	0.237069	0.288935	0.339411	0.374652	0.401337	0.415507	0.42947	0.437387	0.441147	0.440812	0.438704	0.436109	0.426007	0.418731	0.401239	0.394065	0.382408	0.340122
	Sub-010		0.197563	0.252874	0.293238	0.357219	0.399494	0.429714	0.451665	0.465853	0.470352	0.471977	0.472991	0.467923	0.461346	0.45179	0.43888	0.42427	0.410918	0.403032	0.383973
	Sub-011		0.222604	0.255629	0.290945	0.351431	0.393389	0.422475	0.44321	0.458058	0.462674	0.466789	0.465749	0.461168	0.454204	0.445489	0.431586	0.418479	0.40644	0.396893	0.371213
	Sub-012		0.242506	0.240686	0.284795	0.341377	0.386028	0.41911	0.44091	0.453001	0.464951	0.468812	0.468669	0.466678	0.460241	0.452176	0.437411	0.423428	0.409509	0.40269	0.358088
	Sub-013		0.241899	0.299735	0.349239	0.396689	0.435745	0.456313	0.47373	0.480138	0.485357	0.486008	0.484657	0.480652	0.47552	0.465905	0.45536	0.438883	0.427041	0.414917	0.420845
	Sub-014		0.229986	0.231338	0.274781	0.322986	0.360761	0.387994	0.407645	0.423732	0.434636	0.437788	0.442396	0.441568	0.437057	0.429731	0.419064	0.403358	0.390207	0.376381	0.343812
	Sub-015		0.196052	0.251139	0.28483	0.334948	0.379303	0.40945	0.435941	0.452414	0.46389	0.467647	0.471232	0.470252	0.466018	0.459375	0.446816	0.434845	0.422409	0.413086	0.37412
	Sub-016		0.251106	0.266775	0.305187	0.359328	0.40614	0.436309	0.453732	0.468914	0.474137	0.476898	0.476927	0.472931	0.467882	0.459082	0.447451	0.433967	0.417544	0.406336	0.418315
	Sub-017		0.195832	0.244132	0.294409	0.341543	0.377527	0.403884	0.423943	0.443622	0.450533	0.457398	0.45967	0.461063	0.457908	0.452458	0.445163	0.433788	0.422187	0.415291	0.372228
	Sub-018		0.30997	0.274649	0.312614	0.363464	0.407131	0.436614	0.458077	0.471924	0.481163	0.481785	0.484756	0.484466	0.475928	0.470091	0.460214	0.44598	0.433222	0.422772	0.4151
	Sub-019		0.21967	0.264329	0.300695	0.355963	0.402033	0.433685	0.458048	0.471186	0.478634	0.480897	0.481716	0.478935	0.47567	0.468766	0.459094	0.443348	0.433049	0.423448	0.425638
	Sub-020		0.24818	0.268295	0.311626	0.366303	0.404189	0.431621	0.455531	0.468293	0.476393	0.477956	0.477802	0.474227	0.471244	0.46199	0.448035	0.434043	0.421035	0.40636	0.384073
	Sub-021		0.205616	0.302023	0.352272	0.396962	0.442182	0.467423	0.480813	0.493192	0.500608	0.500124	0.500647	0.497955	0.490057	0.481101	0.468419	0.454136	0.43815	0.428121	0.401454

## Sheet: Supplementary Fig. S8
Supplementary Figure S8	C1.0 SANDI fin
		0% (Pial)	0.05	0.1	0.15	0.2	0.25	0.3	0.35	0.4	0.45	0.5	0.55	0.6	0.65	0.7	0.75	0.8	0.85	0.9	0.95	100% (WM)
	Sub-001	0.105105	0.109554	0.114515	0.119869	0.125444	0.131253	0.137233	0.143486	0.149797	0.156486	0.163468	0.170815	0.178691	0.187292	0.196506	0.206486	0.217538	0.229631	0.242475	0.256345	0.270556
	Sub-002	0.100621	0.104956	0.10973	0.114919	0.120264	0.125724	0.131304	0.136888	0.142494	0.148164	0.153998	0.160216	0.166878	0.174054	0.182115	0.191019	0.200909	0.211854	0.223836	0.236751	0.250097
	Sub-003	0.118084	0.12131	0.124945	0.128863	0.133003	0.137353	0.141886	0.146602	0.151389	0.156356	0.161413	0.166673	0.172158	0.177949	0.184192	0.190786	0.198008	0.205868	0.214284	0.22309	0.232317
	Sub-004	0.100563	0.104509	0.108674	0.113073	0.117584	0.12206	0.126552	0.130997	0.135573	0.140356	0.145334	0.150602	0.156388	0.162664	0.169671	0.177436	0.186227	0.195844	0.206327	0.217528	0.229169
	Sub-005	0.103032	0.106078	0.109337	0.112857	0.116556	0.120392	0.124387	0.128501	0.132919	0.13762	0.142729	0.148344	0.154569	0.161444	0.169009	0.177449	0.186664	0.196938	0.207779	0.219234	0.230917
	Sub-006	0.104778	0.108277	0.112222	0.11655	0.121208	0.126127	0.131123	0.136229	0.141492	0.146937	0.152652	0.158586	0.164957	0.171862	0.179487	0.187769	0.196972	0.20718	0.218251	0.230243	0.242933
	Sub-007	0.108012	0.111546	0.115325	0.119344	0.123442	0.127625	0.131819	0.136127	0.140527	0.145193	0.150088	0.155481	0.161244	0.167629	0.17462	0.182485	0.19126	0.201021	0.211585	0.222929	0.234779
	Sub-008	0.105975	0.110507	0.115514	0.120809	0.126323	0.13203	0.137825	0.143738	0.149664	0.155741	0.162006	0.168598	0.175526	0.182979	0.190981	0.199831	0.2093	0.219646	0.230968	0.242896	0.255441
	Sub-009	0.106269	0.110383	0.115045	0.120086	0.125465	0.131	0.136883	0.1429	0.149273	0.15587	0.162697	0.169883	0.177514	0.185599	0.194367	0.203761	0.213859	0.224616	0.236259	0.248393	0.260727
	Sub-010	0.100991	0.104462	0.108329	0.112508	0.117032	0.12169	0.126619	0.131691	0.136908	0.142356	0.148124	0.154071	0.160359	0.167221	0.174625	0.182744	0.191541	0.201289	0.211969	0.223686	0.236013
	Sub-011	0.114392	0.1186	0.123096	0.127793	0.132622	0.137445	0.142242	0.147017	0.151856	0.156903	0.162109	0.167645	0.173532	0.179862	0.186878	0.194483	0.202843	0.212064	0.22199	0.232672	0.243571
	Sub-012	0.105583	0.108408	0.111586	0.114995	0.118557	0.122284	0.126143	0.130331	0.134742	0.139463	0.144624	0.150259	0.156376	0.163194	0.170644	0.179006	0.188267	0.198314	0.209258	0.221004	0.233215
	Sub-013	0.13282	0.135121	0.137678	0.140414	0.143327	0.146581	0.149989	0.153784	0.157866	0.162365	0.167338	0.172787	0.178755	0.185399	0.192782	0.200993	0.210416	0.220906	0.232672	0.24513	0.25821
	Sub-014	0.111328	0.113965	0.116988	0.120318	0.12393	0.127702	0.131778	0.13604	0.140678	0.145684	0.151144	0.157299	0.164331	0.17224	0.180993	0.190706	0.20121	0.212667	0.225248	0.238803	0.25345
	Sub-015	0.108442	0.113212	0.118146	0.123087	0.12785	0.13246	0.136907	0.14111	0.145411	0.149753	0.154455	0.159503	0.165201	0.171481	0.178506	0.186579	0.195865	0.206792	0.219098	0.232795	0.247535
	Sub-016	0.108326	0.110984	0.113973	0.11726	0.12069	0.124371	0.12826	0.132377	0.136783	0.14145	0.146582	0.152232	0.158338	0.165166	0.172662	0.180841	0.189784	0.199349	0.209591	0.220554	0.231715
	Sub-017	0.104677	0.108453	0.112754	0.117525	0.122595	0.127722	0.132933	0.138171	0.143462	0.148908	0.154679	0.160671	0.167118	0.174111	0.181734	0.190043	0.199371	0.209611	0.220791	0.232686	0.245087
	Sub-018	0.109852	0.113107	0.116707	0.120382	0.124275	0.128265	0.132349	0.136612	0.141011	0.145726	0.150778	0.156347	0.162354	0.168872	0.176057	0.184212	0.193235	0.203335	0.21455	0.226584	0.239189
	Sub-019	0.103142	0.106598	0.110387	0.114295	0.118426	0.122724	0.127044	0.131566	0.136285	0.141271	0.146784	0.15276	0.159424	0.166835	0.175095	0.184187	0.194509	0.205563	0.217662	0.230613	0.243898
	Sub-020	0.10758	0.110847	0.114642	0.118834	0.123441	0.128362	0.133447	0.138726	0.144383	0.150159	0.156249	0.16264	0.16945	0.176606	0.184386	0.192791	0.201854	0.211752	0.222449	0.233699	0.245217
	Sub-021	0.0979554	0.101287	0.105061	0.10903	0.113229	0.11762	0.12213	0.126696	0.131461	0.136333	0.141431	0.146982	0.153084	0.159903	0.16744	0.175925	0.185181	0.195507	0.207052	0.219575	0.233376
	C1.0 SANDI fin in the infragranular layer vs. Myelin staining intensity
	Region	'1'	'2'	'3'	'4'	'5'	'6'	'8'	'9'	'10'	'11'	'12'	'13'	'14'	'15'	'16'	'17'	'18'	'19'	'20'	'21'	'22'	'23'	'24'	'25'	'26'	'27'	'28'	'30'	'31'	'32'	'33'	'34'	'35'	'36'	'37'	'38'	'39'	'40'	'41'	'42'	'43'	'44'	'45'	'46'	'47'	'48'	'49'	'50'
	Myelin staining intensity	105	97	83	97	112	87	100	109	71	65	69	57	41	61	57	66	75	79	75	64	99	94	99	67	97	107	91	111	125	119	96	106	112	163	179	202	210	200	113	212	210	181	138	138	120	113	97	102
	C1.0 SANDI fin Infra	0.157088	0.136812	0.147483	0.257649	0.216219	0.285063	0.204511	0.179996	0.205897	0.192966	0.176427	0.160327	0.153535	0.161218	0.163657	0.16667	0.141435	0.168249	0.179248	0.170168	0.145082	0.163941	0.171441	0.136464	0.147181	0.160354	0.17439	0.148345	0.171541	0.194266	0.136118	0.141851	0.149896	0.178899	0.191329	0.219548	0.226873	0.179914	0.162125	0.256833	0.228195	0.199997	0.188055	0.17339	0.169293	0.157158	0.145425	0.128932
[truncated: 136 more columns]

## Sheet: Supplementary Fig. S9
Supplementary Figure S9b	C2.0 SANDI fis in the agranular cortex
		0% (Pial)	0.05	0.1	0.15	0.2	0.25	0.3	0.35	0.4	0.45	0.5	0.55	0.6	0.65	0.7	0.75	0.8	0.85	0.9	0.95	100% (WM)
	Sub-001	0.391076	0.409641	0.427669	0.443592	0.456541	0.466423	0.473425	0.477833	0.480088	0.480523	0.479589	0.477455	0.474479	0.470697	0.466364	0.46075	0.45412	0.446618	0.437973	0.428848	0.418926
	Sub-002	0.403049	0.417336	0.430158	0.441306	0.450736	0.457946	0.462839	0.465891	0.467093	0.466708	0.46521	0.462373	0.458763	0.454442	0.449194	0.443522	0.437355	0.430536	0.422757	0.41458	0.40555
	Sub-003	0.395052	0.406694	0.419009	0.430734	0.441615	0.451198	0.458885	0.465001	0.46884	0.470602	0.470871	0.469916	0.467657	0.464563	0.460062	0.454911	0.449043	0.442546	0.435143	0.426403	0.41705
	Sub-004	0.321207	0.339393	0.357367	0.374657	0.390157	0.403423	0.414325	0.423056	0.430019	0.43471	0.437778	0.439513	0.440264	0.439825	0.438714	0.436517	0.433125	0.42897	0.423359	0.417008	0.409455
	Sub-005	0.407445	0.420924	0.433547	0.444945	0.454141	0.461317	0.466873	0.470098	0.471426	0.471187	0.469541	0.466792	0.462858	0.4582	0.45282	0.446404	0.439635	0.431819	0.422667	0.412403	0.40136
	Sub-006	0.323498	0.340344	0.357973	0.374914	0.391198	0.405109	0.416573	0.425992	0.433056	0.437784	0.440367	0.441639	0.440925	0.439221	0.436047	0.431858	0.425853	0.418582	0.410037	0.40107	0.39114
	Sub-007	0.414838	0.429623	0.443463	0.456347	0.467128	0.475329	0.481773	0.485712	0.487312	0.486947	0.484913	0.481477	0.477238	0.471806	0.466036	0.459422	0.452268	0.44419	0.43524	0.425333	0.41462
	Sub-008	0.374675	0.395002	0.415079	0.432601	0.447502	0.458999	0.467322	0.473	0.476328	0.477309	0.476716	0.474849	0.471819	0.468199	0.463858	0.459021	0.453592	0.447348	0.440357	0.432581	0.423853
	Sub-009	0.387511	0.397471	0.406582	0.415719	0.423933	0.430407	0.435937	0.439621	0.441791	0.442606	0.442348	0.441013	0.438554	0.43488	0.430464	0.425437	0.419163	0.411984	0.403758	0.395526	0.386538
	Sub-010	0.402504	0.41935	0.435676	0.451458	0.464827	0.474664	0.480628	0.483991	0.484859	0.483655	0.481057	0.477267	0.472894	0.467633	0.461248	0.454497	0.446484	0.437482	0.427434	0.415939	0.402697
	Sub-011	0.390905	0.405892	0.419201	0.430857	0.440278	0.44738	0.452294	0.454949	0.456256	0.456301	0.455414	0.453301	0.450312	0.446682	0.442175	0.437005	0.430358	0.422641	0.413716	0.403548	0.393045
	Sub-012	0.395532	0.409979	0.423546	0.435397	0.445944	0.453578	0.458805	0.462152	0.46367	0.463475	0.462296	0.460305	0.457576	0.453801	0.449236	0.444176	0.438103	0.431004	0.422978	0.414243	0.404651
	Sub-013	0.454955	0.464913	0.473578	0.48111	0.487293	0.491639	0.494087	0.494543	0.493248	0.490864	0.487288	0.483275	0.478671	0.473707	0.468038	0.461991	0.455099	0.447328	0.438615	0.429304	0.419092
	Sub-014	0.364846	0.380566	0.395968	0.410562	0.423325	0.433182	0.440829	0.446185	0.44955	0.450723	0.450706	0.449451	0.447508	0.444567	0.440538	0.435576	0.429829	0.422934	0.414779	0.405326	0.394902
	Sub-015	0.387492	0.404398	0.420655	0.437123	0.450415	0.461037	0.468772	0.47361	0.476714	0.477534	0.47669	0.475226	0.472449	0.468799	0.464257	0.458876	0.452566	0.445124	0.436637	0.427037	0.416774
	Sub-016	0.39712	0.416016	0.433951	0.449541	0.462785	0.473028	0.480073	0.483872	0.485311	0.484763	0.482573	0.479556	0.475732	0.471114	0.466038	0.460353	0.453763	0.446534	0.43811	0.428693	0.418815
	Sub-017	0.405599	0.419919	0.433967	0.446646	0.456612	0.463599	0.467729	0.469836	0.470117	0.46981	0.468435	0.466733	0.464679	0.462136	0.459173	0.455577	0.451282	0.446096	0.440014	0.432882	0.424787
	Sub-018	0.382348	0.40618	0.428975	0.448587	0.464729	0.476528	0.484965	0.489868	0.491745	0.491234	0.489423	0.48629	0.482214	0.477306	0.471705	0.465536	0.459003	0.451612	0.443028	0.43337	0.422704
	Sub-019	0.401977	0.420373	0.43672	0.450416	0.461016	0.468557	0.473246	0.475401	0.475684	0.47457	0.472763	0.470395	0.467285	0.464073	0.460524	0.456009	0.450899	0.444819	0.437952	0.430066	0.421752
	Sub-020	0.395592	0.415702	0.434261	0.450346	0.462548	0.4713	0.476884	0.479426	0.479832	0.478635	0.476358	0.473525	0.470056	0.465898	0.460988	0.455275	0.44891	0.441753	0.433375	0.423053	0.411008
	Sub-021	0.460017	0.473759	0.486026	0.49636	0.503902	0.508892	0.511428	0.511517	0.510214	0.507731	0.504078	0.499736	0.49491	0.48982	0.484239	0.478278	0.471711	0.464281	0.455867	0.446376	0.436059
	C2.0 SANDI fis in the frontal cortex
		0% (Pial)	0.05	0.1	0.15	0.2	0.25	0.3	0.35	0.4	0.45	0.5	0.55	0.6	0.65	0.7	0.75	0.8	0.85	0.9	0.95	100% (WM)
	Sub-001	0.385752	0.401779	0.417742	0.432528	0.446154	0.458211	0.467598	0.4748	0.479587	0.482558	0.48393	0.483633	0.482225	0.479589	0.475855	0.471269	0.465429	0.458577	0.450282	0.441242	0.43176
	Sub-002	0.418476	0.429646	0.440357	0.450126	0.458795	0.465905	0.471165	0.47469	0.476653	0.476989	0.475869	0.473826	0.47058	0.466479	0.461552	0.45597	0.449294	0.441784	0.43355	0.424524	0.414787
	Sub-003	0.421202	0.428974	0.436445	0.443442	0.449834	0.455044	0.458885	0.461766	0.463623	0.464004	0.463422	0.462007	0.459531	0.456502	0.452571	0.448032	0.442631	0.436409	0.429553	0.421913	0.413717
	Sub-004	0.366936	0.378771	0.390078	0.401309	0.411143	0.41989	0.427172	0.433573	0.4384	0.441906	0.444205	0.445565	0.445836	0.445624	0.444201	0.442318	0.439818	0.436181	0.431932	0.427028	0.421424
	Sub-005	0.427562	0.436916	0.445986	0.45406	0.46065	0.466035	0.470074	0.472644	0.473872	0.473757	0.472501	0.470182	0.46699	0.46298	0.458169	0.452478	0.446046	0.43869	0.430359	0.421173	0.411513
	Sub-006	0.330289	0.345401	0.360955	0.37609	0.390229	0.403399	0.414452	0.423261	0.430418	0.435688	0.439175	0.440949	0.441308	0.440398	0.438239	0.434801	0.429965	0.423895	0.416429	0.407607	0.397947
	Sub-007	0.430391	0.441717	0.452765	0.462962	0.472014	0.479675	0.485687	0.490197	0.492948	0.493816	0.493152	0.491262	0.488086	0.483892	0.478767	0.472573	0.465425	0.457254	0.448042	0.43811	0.427328
	Sub-008	0.401729	0.417135	0.432731	0.446409	0.45866	0.468683	0.476456	0.48202	0.485323	0.486713	0.48609	0.48425	0.481331	0.477666	0.472992	0.467646	0.461603	0.454621	0.446789	0.438062	0.428624
	Sub-009	0.386764	0.396881	0.407029	0.416616	0.425256	0.432641	0.438526	0.443061	0.445792	0.447198	0.447146	0.445975	0.443856	0.440837	0.436867	0.432025	0.426084	0.419049	0.410978	0.402027	0.392511
	Sub-010	0.417948	0.430765	0.442921	0.453902	0.463642	0.471606	0.477667	0.481417	0.483189	0.483192	0.481693	0.478757	0.474778	0.469845	0.463921	0.457139	0.449449	0.440731	0.430862	0.419758	0.40772
	Sub-011	0.399151	0.411643	0.423743	0.434937	0.444721	0.452596	0.458615	0.462584	0.464959	0.465652	0.464873	0.462951	0.460277	0.45675	0.452455	0.44736	0.441097	0.434203	0.426121	0.417159	0.407809
	Sub-012	0.410834	0.422449	0.433837	0.444588	0.453854	0.461278	0.466863	0.470905	0.473059	0.473731	0.472946	0.471023	0.468229	0.464324	0.459492	0.453752	0.447083	0.439329	0.430456	0.420745	0.410483
	Sub-013	0.452793	0.462088	0.471215	0.479378	0.486221	0.491731	0.49536	0.497361	0.497827	0.496697	0.49429	0.490856	0.486462	0.481254	0.475231	0.468422	0.460657	0.452	0.442603	0.432396	0.421769
	Sub-014	0.370054	0.382878	0.395472	0.407675	0.418553	0.427704	0.435181	0.440866	0.444793	0.447146	0.44818	0.447652	0.44591	0.443261	0.43951	0.434773	0.428958	0.422029	0.414348	0.405692	0.396463
	Sub-015	0.395371	0.409161	0.423069	0.43659	0.448735	0.458892	0.46714	0.47344	0.478073	0.481054	0.482147	0.481922	0.480403	0.477746	0.474058	0.469446	0.463873	0.457255	0.449396	0.440181	0.430369
	Sub-016	0.412451	0.426599	0.440279	0.452859	0.463689	0.472056	0.478442	0.482596	0.484631	0.48508	0.484128	0.482162	0.479367	0.47587	0.471591	0.466341	0.460357	0.453373	0.445618	0.437313	0.428946
	Sub-017	0.383017	0.397272	0.411262	0.424755	0.436851	0.447065	0.455494	0.461681	0.465752	0.467991	0.46869	0.468138	0.466622	0.464184	0.460944	0.457054	0.452349	0.446901	0.44073	0.43353	0.425612
	Sub-018	0.404088	0.420288	0.436403	0.450722	0.463102	0.473436	0.481676	0.487657	0.491464	0.493344	0.493758	0.492689	0.490321	0.486851	0.482312	0.476859	0.470337	0.462963	0.454694	0.445332	0.435344
	Sub-019	0.41505	0.427516	0.439442	0.450772	0.459852	0.467122	0.47236	0.475884	0.477787	0.47832	0.477718	0.476398	0.474385	0.471475	0.468113	0.464046	0.459231	0.453633	0.44726	0.440078	0.432381
	Sub-020	0.402967	0.419163	0.434542	0.448222	0.459966	0.469155	0.475623	0.479935	0.481979	0.482518	0.481649	0.479651	0.476396	0.472449	0.46801	0.462559	0.45604	0.448328	0.439576	0.429581	0.418433
	Sub-021	0.44482	0.456082	0.467288	0.477098	0.485532	0.492406	0.497649	0.50066	0.502165	0.502255	0.501147	0.498896	0.495612	0.49148	0.486507	0.480539	0.473897	0.466107	0.45756	0.448257	0.438569
	C2.0 SANDI fis in the parietal cortex
		0% (Pial)	0.05	0.1	0.15	0.2	0.25	0.3	0.35	0.4	0.45	0.5	0.55	0.6	0.65	0.7	0.75	0.8	0.85	0.9	0.95	100% (WM)
	Sub-001	0.374335	0.388365	0.402972	0.416939	0.429703	0.442088	0.452149	0.460714	0.467379	0.472275	0.475934	0.477957	0.478504	0.477671	0.47558	0.472135	0.467368	0.461209	0.453785	0.445346	0.436051
	Sub-002	0.417742	0.428135	0.438384	0.44847	0.457593	0.465361	0.471963	0.476584	0.47989	0.48168	0.481514	0.479841	0.477101	0.473049	0.46775	0.461684	0.454969	0.447426	0.438695	0.429134	0.419222
	Sub-003	0.427656	0.433727	0.439495	0.444536	0.449443	0.453683	0.457087	0.459857	0.461663	0.462792	0.463183	0.462954	0.461904	0.460099	0.45778	0.454378	0.450105	0.445232	0.439564	0.433525	0.427397
	Sub-004	0.356571	0.368111	0.379549	0.390699	0.401462	0.411993	0.420836	0.428142	0.434849	0.440242	0.444484	0.44746	0.449142	0.450489	0.450765	0.450188	0.448871	0.446658	0.443914	0.439839	0.435575
	Sub-005	0.435923	0.443323	0.45028	0.456925	0.462658	0.467778	0.471696	0.474571	0.476054	0.476796	0.476099	0.474381	0.471599	0.467852	0.463325	0.457634	0.451205	0.443889	0.436068	0.42742	0.418033
	Sub-006	0.349655	0.360917	0.372622	0.384735	0.396171	0.407319	0.417579	0.426197	0.433625	0.439585	0.443877	0.446521	0.447531	0.447047	0.445044	0.441507	0.436646	0.431026	0.424031	0.415713	0.406246
	Sub-007	0.446514	0.455432	0.463945	0.472159	0.479652	0.486037	0.491121	0.4946	0.496713	0.497459	0.497094	0.495603	0.492822	0.488782	0.483564	0.476838	0.469062	0.460444	0.450619	0.439975	0.428462
	Sub-008	0.403399	0.416296	0.429818	0.441894	0.453601	0.463393	0.47163	0.478282	0.482787	0.485433	0.486407	0.486019	0.484458	0.481437	0.477484	0.472492	0.466317	0.459192	0.451271	0.442339	0.432827
	Sub-009	0.3775	0.386119	0.394548	0.402814	0.410517	0.417405	0.423317	0.427935	0.431609	0.43385	0.435076	0.434991	0.434024	0.431985	0.429376	0.425721	0.421196	0.415846	0.409923	0.403459	0.395818
	Sub-010	0.423747	0.433203	0.442863	0.452182	0.4603	0.467336	0.473172	0.477266	0.479813	0.480594	0.479779	0.477338	0.473866	0.469053	0.462973	0.455922	0.448038	0.439087	0.428778	0.418119	0.406735
	Sub-011	0.421155	0.430987	0.440576	0.449615	0.457524	0.464018	0.4692	0.472933	0.475061	0.47567	0.474942	0.473073	0.470219	0.466554	0.461875	0.456453	0.450458	0.443872	0.436351	0.428124	0.419049
	Sub-012	0.40994	0.420343	0.430928	0.441143	0.450663	0.458416	0.464381	0.468987	0.472126	0.47355	0.4737	0.472467	0.47034	0.467276	0.463232	0.457897	0.451716	0.44424	0.435619	0.426441	0.416502
	Sub-013	0.443963	0.452735	0.460874	0.468941	0.475807	0.481508	0.485943	0.489322	0.491049	0.491099	0.490147	0.487933	0.484685	0.480248	0.474866	0.468533	0.461363	0.453495	0.444786	0.435213	0.425439
	Sub-014	0.382566	0.392015	0.401615	0.410998	0.419838	0.427486	0.434308	0.439642	0.443569	0.446315	0.447809	0.447774	0.446664	0.444368	0.441164	0.437082	0.431661	0.425548	0.418345	0.410689	0.402575
	Sub-015	0.386125	0.399852	0.413374	0.426144	0.438295	0.448847	0.457656	0.465208	0.470672	0.474469	0.476704	0.477898	0.477774	0.476438	0.473799	0.470332	0.465735	0.459958	0.453048	0.444705	0.435606
	Sub-016	0.416047	0.425553	0.435546	0.444708	0.45329	0.460928	0.467196	0.471613	0.474418	0.476191	0.476821	0.476618	0.475629	0.473665	0.470832	0.467176	0.462619	0.457286	0.451051	0.44447	0.437403
	Sub-017	0.347488	0.361072	0.37488	0.388534	0.401739	0.413964	0.424959	0.434074	0.441233	0.446828	0.45057	0.452785	0.45345	0.452969	0.451669	0.449461	0.446259	0.442026	0.437164	0.431633	0.425538
	Sub-018	0.420314	0.431558	0.443022	0.453525	0.463496	0.471857	0.479017	0.484247	0.488102	0.490131	0.490801	0.490148	0.488226	0.485243	0.481321	0.476288	0.470641	0.464039	0.456591	0.447697	0.438303
	Sub-019	0.416267	0.426696	0.436823	0.446882	0.455458	0.462939	0.469046	0.473569	0.476852	0.478579	0.47911	0.478571	0.47738	0.475462	0.472304	0.46825	0.463438	0.457843	0.451452	0.444209	0.436585
	Sub-020	0.400118	0.413423	0.42658	0.439161	0.450064	0.458971	0.466028	0.471162	0.474352	0.475996	0.476087	0.475055	0.472718	0.469578	0.465129	0.460082	0.454034	0.447083	0.438823	0.429211	0.4185
	Sub-021	0.421969	0.433105	0.444184	0.454407	0.463517	0.471601	0.478539	0.483615	0.487226	0.489681	0.490873	0.490959	0.489914	0.487812	0.484774	0.480625	0.475297	0.468913	0.461741	0.453584	0.445125
	C2.0 SANDI fis in the polar cortex
		0% (Pial)	0.05	0.1	0.15	0.2	0.25	0.3	0.35	0.4	0.45	0.5	0.55	0.6	0.65	0.7	0.75	0.8	0.85	0.9	0.95	100% (WM)
	Sub-001	0.385532	0.395641	0.406159	0.416841	0.426289	0.434157	0.440832	0.446613	0.451161	0.454363	0.456645	0.458123	0.458818	0.458578	0.458013	0.455977	0.453175	0.449348	0.444447	0.438388	0.431913
	Sub-002	0.413436	0.422578	0.431977	0.440504	0.447788	0.453981	0.459264	0.463422	0.466078	0.467509	0.467925	0.467112	0.46511	0.462004	0.458	0.4526	0.446652	0.43963	0.432075	0.424379	0.41591
	Sub-003	0.417487	0.422803	0.428454	0.433397	0.437696	0.441502	0.444569	0.446887	0.448743	0.449889	0.449753	0.449198	0.448024	0.446099	0.443357	0.439671	0.435039	0.429445	0.423666	0.417266	0.411106
	Sub-004	0.364504	0.374345	0.384138	0.39347	0.403175	0.413526	0.422761	0.43052	0.437559	0.442967	0.447429	0.450889	0.452759	0.453984	0.453868	0.452775	0.450887	0.44773	0.444416	0.440521	0.435086
	Sub-005	0.388757	0.39907	0.409444	0.419201	0.427747	0.435585	0.442315	0.447379	0.451862	0.454842	0.457075	0.458029	0.458452	0.457793	0.456726	0.454481	0.451135	0.447027	0.442257	0.436487	0.429502
	Sub-006	0.320364	0.332305	0.344386	0.356743	0.368449	0.379552	0.389077	0.397243	0.403986	0.409388	0.413252	0.415906	0.417316	0.41808	0.417358	0.415466	0.412659	0.40873	0.403173	0.396266	0.38857
	Sub-007	0.414956	0.423611	0.431543	0.439345	0.446696	0.453248	0.458888	0.463383	0.466817	0.469251	0.470371	0.470808	0.469296	0.466672	0.46283	0.457966	0.452735	0.446315	0.438981	0.430649	0.421711
	Sub-008	0.410357	0.420012	0.430615	0.43974	0.44816	0.454749	0.460827	0.465449	0.468312	0.469741	0.470216	0.469763	0.46842	0.466626	0.464304	0.461072	0.457207	0.451865	0.446142	0.439225	0.432014
	Sub-009	0.361446	0.371353	0.381341	0.390876	0.400623	0.409813	0.416749	0.423108	0.427875	0.431413	0.433255	0.433898	0.433366	0.431716	0.428516	0.42476	0.419771	0.413935	0.406526	0.398492	0.389422
	Sub-010	0.42067	0.428574	0.435803	0.442705	0.448901	0.453775	0.457329	0.460013	0.461291	0.461784	0.461086	0.459728	0.457401	0.454192	0.450444	0.446092	0.440141	0.433211	0.425267	0.416229	0.407054
	Sub-011	0.407647	0.417998	0.427709	0.43678	0.444322	0.450301	0.455391	0.458991	0.461671	0.463488	0.464091	0.463567	0.46168	0.459113	0.455432	0.450899	0.44568	0.439612	0.432448	0.424344	0.415374
	Sub-012	0.39317	0.402762	0.412423	0.420784	0.427919	0.435087	0.440506	0.444721	0.447325	0.448932	0.449705	0.449749	0.449374	0.447293	0.444503	0.440897	0.435846	0.429311	0.421813	0.413257	0.404506
	Sub-013	0.445601	0.453316	0.460407	0.467825	0.474338	0.479871	0.483928	0.486997	0.48939	0.490206	0.489903	0.488371	0.485655	0.48234	0.477959	0.472645	0.466371	0.459232	0.451138	0.442035	0.432747
	Sub-014	0.342392	0.351366	0.360624	0.370195	0.379125	0.387697	0.395086	0.401156	0.405782	0.409333	0.411635	0.413226	0.41443	0.414056	0.412761	0.410093	0.406273	0.40135	0.395019	0.387635	0.379597
	Sub-015	0.383817	0.394204	0.404473	0.414428	0.42315	0.431418	0.438627	0.444229	0.44864	0.451964	0.454272	0.455639	0.456396	0.455585	0.454366	0.452235	0.448858	0.444272	0.439251	0.433137	0.426046
	Sub-016	0.40184	0.410668	0.419314	0.427398	0.435017	0.441174	0.446101	0.450519	0.453359	0.455177	0.456301	0.456519	0.455798	0.454307	0.452502	0.44969	0.446433	0.441883	0.43708	0.431223	0.424849
	Sub-017	0.363134	0.374543	0.387313	0.399426	0.409593	0.419725	0.427719	0.434627	0.440441	0.44479	0.447827	0.449635	0.450133	0.449994	0.448953	0.447042	0.444366	0.440089	0.434578	0.428509	0.421901
	Sub-018	0.397671	0.409644	0.421177	0.432272	0.441698	0.44975	0.456535	0.461541	0.465363	0.467874	0.468994	0.469623	0.469347	0.468098	0.466259	0.463275	0.4594	0.454504	0.448018	0.440517	0.432007
	Sub-019	0.411212	0.420352	0.429513	0.438179	0.445757	0.45214	0.457652	0.462755	0.466553	0.469042	0.471159	0.471878	0.471202	0.469591	0.467908	0.465573	0.462169	0.458406	0.453583	0.447769	0.441398
	Sub-020	0.403499	0.414942	0.425329	0.435785	0.444914	0.453015	0.460084	0.464683	0.468299	0.470493	0.471402	0.471384	0.470212	0.467735	0.464153	0.459153	0.453197	0.446329	0.438331	0.429453	0.419488
	Sub-021	0.41702	0.426946	0.436368	0.445449	0.454017	0.461284	0.468198	0.47366	0.477719	0.48104	0.482768	0.483502	0.482838	0.481269	0.478393	0.474128	0.469161	0.46296	0.455838	0.448283	0.439245
	C2.0 SANDI fis in the granular cortex
		0% (Pial)	0.05	0.1	0.15	0.2	0.25	0.3	0.35	0.4	0.45	0.5	0.55	0.6	0.65	0.7	0.75	0.8	0.85	0.9	0.95	100% (WM)
	Sub-001	0.309146	0.327867	0.346131	0.362947	0.378877	0.394038	0.406977	0.417271	0.425873	0.433003	0.438684	0.442245	0.444541	0.445274	0.445249	0.44422	0.442258	0.439109	0.434687	0.430232	0.425534
	Sub-002	0.32126	0.33596	0.350359	0.363641	0.376561	0.388127	0.399014	0.407837	0.415302	0.420594	0.424711	0.427792	0.429194	0.429263	0.428703	0.42747	0.425457	0.422513	0.419812	0.415788	0.411453
	Sub-003	0.35523	0.364491	0.373685	0.383667	0.392902	0.401761	0.409265	0.416063	0.422068	0.427201	0.431032	0.433668	0.435353	0.436426	0.437297	0.437059	0.436064	0.434221	0.431606	0.428949	0.425584
	Sub-004	0.27918	0.291787	0.304305	0.316433	0.328026	0.339123	0.350231	0.360201	0.369234	0.377246	0.38386	0.389191	0.39394	0.397703	0.400724	0.403052	0.40465	0.40542	0.405274	0.404789	0.40367
	Sub-005	0.361611	0.371931	0.381968	0.391437	0.401086	0.409463	0.417314	0.424184	0.429888	0.434032	0.436915	0.438649	0.439894	0.439795	0.439065	0.437971	0.436141	0.433543	0.429875	0.425684	0.421167
	Sub-006	0.256888	0.270778	0.285162	0.300294	0.314236	0.328044	0.341074	0.352383	0.362215	0.371851	0.37914	0.385059	0.389976	0.393686	0.395716	0.397037	0.397221	0.396146	0.394093	0.391301	0.387925
	Sub-007	0.35561	0.369455	0.383015	0.396456	0.409186	0.420392	0.429695	0.437315	0.443422	0.448469	0.451713	0.453314	0.454739	0.454514	0.453799	0.451699	0.448829	0.445216	0.440676	0.435522	0.429161
	Sub-008	0.320516	0.337729	0.356159	0.372592	0.38847	0.401859	0.413062	0.424822	0.434046	0.441559	0.446197	0.449657	0.452185	0.452792	0.452591	0.451339	0.449129	0.446299	0.442382	0.437478	0.432116
	Sub-009	0.315254	0.326085	0.337417	0.348013	0.359024	0.368367	0.377118	0.385219	0.391806	0.397667	0.40305	0.406741	0.409214	0.41031	0.410888	0.411074	0.410483	0.408562	0.405389	0.402191	0.398354
	Sub-010	0.324148	0.33768	0.352173	0.366564	0.379856	0.392822	0.404121	0.414423	0.423051	0.429438	0.434599	0.438787	0.440585	0.441278	0.4406	0.438893	0.436605	0.433333	0.429545	0.424869	0.419619
	Sub-011	0.324687	0.336803	0.350613	0.36407	0.375356	0.387204	0.397302	0.405714	0.413059	0.418375	0.422048	0.425035	0.427307	0.428046	0.427985	0.427356	0.42545	0.422299	0.418537	0.414087	0.409133
	Sub-012	0.340629	0.353388	0.365913	0.378354	0.38951	0.400602	0.408877	0.41611	0.42172	0.425852	0.429007	0.430893	0.432078	0.432557	0.43242	0.431623	0.430172	0.42791	0.424833	0.420942	0.416482
	Sub-013	0.39497	0.405908	0.41598	0.426703	0.436482	0.444568	0.451772	0.457852	0.461632	0.464472	0.465856	0.465841	0.464685	0.462835	0.460168	0.456948	0.453052	0.448567	0.443799	0.438234	0.432234
	Sub-014	0.306424	0.318551	0.330577	0.343537	0.355906	0.367143	0.377321	0.386556	0.393779	0.39981	0.404772	0.408409	0.411069	0.412433	0.412477	0.411706	0.409996	0.407085	0.403789	0.399846	0.394622
	Sub-015	0.317968	0.335307	0.351756	0.366979	0.381489	0.39453	0.406921	0.416688	0.425088	0.431273	0.436824	0.441271	0.44375	0.444822	0.445277	0.444767	0.443423	0.441783	0.438454	0.434366	0.429559
	Sub-016	0.342343	0.358824	0.373941	0.388845	0.402099	0.413909	0.423571	0.431639	0.43835	0.442625	0.44575	0.447472	0.448872	0.449442	0.449463	0.448416	0.446903	0.444635	0.441749	0.437981	0.433892
	Sub-017	0.307148	0.320445	0.334558	0.348987	0.363283	0.375618	0.386614	0.396855	0.405255	0.412288	0.417491	0.421233	0.423931	0.425708	0.426926	0.427015	0.426416	0.424952	0.422795	0.420241	0.417379
	Sub-018	0.355214	0.372747	0.389504	0.405568	0.420683	0.432302	0.442168	0.449283	0.454337	0.458329	0.459964	0.460746	0.460192	0.459024	0.457236	0.454906	0.451828	0.448077	0.443778	0.439175	0.433649
	Sub-019	0.340006	0.355231	0.37008	0.384391	0.397941	0.409833	0.419355	0.427272	0.433724	0.438529	0.442575	0.444779	0.446486	0.447106	0.447004	0.445863	0.444231	0.441297	0.438032	0.434737	0.431204
	Sub-020	0.342402	0.359063	0.375969	0.392876	0.406725	0.417939	0.427318	0.434237	0.439384	0.443114	0.444753	0.445594	0.445415	0.444567	0.443064	0.440759	0.43771	0.434319	0.429971	0.424216	0.418096
	Sub-021	0.36905	0.38423	0.399214	0.413225	0.42638	0.437131	0.445563	0.452947	0.457929	0.461135	0.462511	0.462979	0.462628	0.461491	0.45955	0.457363	0.454062	0.449859	0.445348	0.439909	0.434042

[truncated: 2 more sheets: Supplementary Fig. S11, Supplementary Fig. S12]
